# Supplementary material for: Ethnobotanical Survey of Local Flora Used for Medicinal Purposes among Indigenous People in Five Areas in Lagos State, Nigeria
Source: Plants (Basel). 2022 Feb 25;11(5):633. doi: 10.3390/plants11050633 (PMC8912796; doi:10.3390/plants11050633)
Supplement: Supplementary file 1 [file plants-11-00633-s001.zip]

Archive with 1 entries (1 files):
- plants-1574822-supplementary.pdf
